# Supplementary material for: Association between early antenatal care and antenatal care contacts across low-and middle-income countries: effect modification by place of residence
Source: Epidemiol Health. 2021 Nov 2;43:e2021092. doi: 10.4178/epih.e2021092 (PMC8920740; doi:10.4178/epih.e2021092)
Supplement: Supplementary file 2 [file epih-43-e2021092-suppl2.xlsx]

## Sheet: Table S2
Supplementary Material 2. Characteristics of the study population stratified by country (n=207388)
Variable	Algeria	Bangladesh	Belarus	CAR	Costa Rica	Cuba	DRC	Gambia	Ghana	Guinea Bissau	Guyana	Iraq	Kiribati	Kosovo (UNSCR 1244)	Kyrgyzstan	Lao PDR	Lesotho	Madagascar	Mongolia	Montenegro	Nepal	North Macedonia	STP	Serbia	Suriname	Thailand	Togo	Tonga	Tunisia	Turkmenistan
Survey Year	2018-2019	2019	2019	2018-2019	2018	2019	2017-2018	2018	2017-2018	2018-2019	2019-2020	2018	2018-2019	2019-2020	2018	2017	2018	2018	2018	2018	2019	2018-2019	2019	2019	2018	2019	2017	2019	2018	2019
Sample size	5686	9183	491	3565	136327	908	7648	3472	3529	2860	835	6218	871	635	1349	4231	1096	4940	2195	247	1950	339	664	331	1026	1843	1971	421	1230	1327
Age; mean (standard deviation)	31 (5.9)	26 (5.8)	30 (3.4)	27 (7)	27 (62.2)	27 (4.2)	29 (6.6)	29 (6.2)	29 (7.1)	28 (6.8)	27 (5.6)	28 (6.6)	28 (6.2)	30 (5.6)	28 (5.7)	27 (6)	27 (6.4)	27 (7.1)	30 (5.9)	31 (4.3)	26 (4.9)	29 (4.2)	28 (6.8)	31 (4)	28 (5.9)	29 (4.4)	29 (6.7)	30 (6.3)	32 (5.5)	28 (5.2)
Marital status; n (%)
Single	72 (1.3)	76 (0.8)	33 (6.8)	492 (13.8)	44211 (32.4)	212 (23.4)	1156 (15.1)	217 (6.2)	599 (17)	447 (15.6)	93 (11.1)	67 (1.1)	90 (10.3)	5 (0.8)	33 (2.5)	90 (2.1)	258 (23.6)	951 (19.3)	156 (7.1)	4 (1.7)	5 (0.2)	3 (0.8)	166 (25)	11 (3.5)	146 (14.3)	124 (6.7)	155 (7.9)	61 (14.4)	8 (0.6)	36 (2.7)
Married/cohabitation	5614 (98.7)	9107 (99.2)	457 (93.2)	3073 (86.2)	92116 (67.6)	694 (76.6)	6492 (84.9)	3253 (93.8)	2930 (83)	2413 (84.4)	741 (88.9)	6152 (98.9)	780 (89.7)	629 (99.2)	1316 (97.5)	4141 (97.9)	837 (76.4)	3989 (80.7)	2040 (92.9)	243 (98.3)	1946 (99.8)	334 (99.2)	498 (75)	320 (96.5)	876 (85.7)	1720 (93.3)	1815 (92.1)	360 (85.6)	1222 (99.4)	1290 (97.3)
Education; n (%)
<Secondary education	1432 (25.2)	2976 (32.4)	16 (3.3)	3387 (95)	27321 (20)	9 (1)	3971 (52)	2297 (66.2)	1530 (43.4)	2612 (91.4)	78 (9.4)	4953 (79.7)	36 (4.1)	42 (6.6)	160 (11.9)	2378 (56.2)	341 (31.1)	3453 (69.9)	32 (1.4)	38 (15.4)	1004 (51.5)	70 (20.6)	291 (43.9)	32 (9.8)	209 (20.4)	301 (16.4)	1377 (69.9)	4 (0.9)	334 (27.1)	114 (8.6)
≥Secondary education	4253 (74.8)	6207 (67.6)	474 (96.7)	178 (5)	109005 (80)	899 (99)	3672 (48)	1174 (33.8)	1999 (56.6)	247 (8.6)	754 (90.6)	1265 (20.3)	835 (95.9)	593 (93.4)	1189 (88.1)	1852 (43.8)	755 (68.9)	1487 (30.1)	2164 (98.6)	209 (84.6)	946 (48.5)	269 (79.4)	372 (56.1)	299 (90.2)	816 (79.6)	1542 (83.6)	594 (30.1)	417 (99.1)	896 (72.9)	1213 (91.4)
Household’s wealth; n (%)
Poorest quintile	1318 (23.2)	1954 (21.3)	87 (17.7)	790 (22.2)	40966 (30.1)	188 (20.7)	1857 (24.3)	790 (22.8)	761 (21.6)	606 (21.2)	243 (29.1)	1306 (21)	179 (20.5)	154 (24.3)	306 (22.7)	1081 (25.6)	226 (20.6)	1243 (25.2)	404 (18.4)	46 (18.5)	442 (22.7)	77 (22.8)	164 (24.6)	51 (15.4)	298 (29.1)	348 (18.9)	413 (20.9)	112 (26.6)	236 (19.2)	294 (22.1)
Poor quintile	1308 (23)	1728 (18.8)	86 (17.6)	798 (22.4)	29270 (21.5)	178 (19.6)	1653 (21.6)	758 (21.8)	707 (20)	676 (23.6)	169 (20.3)	1370 (22)	176 (20.3)	112 (17.7)	314 (23.3)	904 (21.4)	219 (20)	1114 (22.6)	423 (19.3)	38 (15.6)	414 (21.2)	60 (17.8)	136 (20.5)	48 (14.6)	251 (24.5)	391 (21.2)	422 (21.4)	95 (22.5)	267 (21.7)	270 (20.3)
Middle quintile	1139 (20)	1748 (19)	86 (17.6)	753 (21.1)	24917 (18.3)	158 (17.4)	1507 (19.7)	707 (20.4)	688 (19.5)	640 (22.4)	132 (15.8)	1309 (21.1)	169 (19.5)	132 (20.7)	275 (20.4)	789 (18.7)	225 (20.5)	974 (19.7)	511 (23.3)	54 (21.8)	384 (19.7)	61 (18)	120 (18.1)	57 (17.2)	196 (19.1)	381 (20.7)	386 (19.6)	79 (18.8)	227 (18.4)	268 (20.2)
Rich quintile	1059 (18.6)	1817 (19.8)	102 (20.8)	664 (18.6)	22491 (16.5)	180 (19.9)	1489 (19.5)	653 (18.8)	722 (20.4)	528 (18.5)	151 (18.1)	1125 (18.1)	175 (20.1)	121 (19.1)	261 (19.3)	731 (17.3)	230 (21)	847 (17.2)	405 (18.5)	53 (21.4)	384 (19.7)	67 (19.7)	141 (21.3)	81 (24.4)	175 (17)	408 (22.1)	406 (20.6)	76 (18)	289 (23.5)	255 (19.3)
Richest quintile	862 (15.2)	1936 (21.1)	129 (26.4)	559 (15.7)	18683 (13.7)	204 (22.4)	1142 (14.9)	563 (16.2)	651 (18.5)	411 (14.4)	140 (16.7)	1108 (17.8)	171 (19.7)	116 (18.2)	193 (14.3)	725 (17.1)	196 (17.9)	762 (15.4)	452 (20.6)	56 (22.7)	327 (16.7)	73 (21.6)	103 (15.5)	94 (28.4)	106 (10.4)	315 (17.1)	345 (17.5)	59 (14)	211 (17.2)	240 (18.1)
Place of residence; n (%)
Urban	3231 (56.8)	2013 (21.9)	353 (72)	1086 (30.5)	98173 (72)	565 (62.2)	2942 (38.5)	2159 (62.2)	1491 (42.3)	767 (26.8)	193 (23.1)	4287 (68.9)	482 (55.4)	235 (37)	430 (31.9)	1149 (27.1)	422 (38.5)	990 (20)	1515 (69)	163 (65.9)	1277 (65.5)	211 (62.3)	436 (65.7)	197 (59.3)	685 (66.8)	756 (41)	781 (39.6)	93 (22)	779 (63.4)	539 (40.6)
Rural	2455 (43.2)	7170 (78.1)	137 (28)	2479 (69.5)	38154 (28)	343 (37.8)	4706 (61.5)	1312 (37.8)	2038 (57.7)	2093 (73.2)	642 (76.9)	1931 (31.1)	388 (44.6)	400 (63)	919 (68.1)	3082 (72.9)	674 (61.5)	3950 (80)	681 (31)	84 (34.1)	673 (34.5)	128 (37.7)	228 (34.3)	135 (40.7)	341 (33.2)	1088 (59)	1190 (60.4)	329 (78)	450 (36.6)	788 (59.4)
Planned pregnancy; n (%)
Unplanned	1834 (32.4)	2283 (24.9)	21 (4.3)	1815 (51.3)	61455 (45.2)	204 (22.5)	3069 (40.2)	875 (25.3)	1787 (50.6)	454 (15.9)	436 (52.2)	1273 (20.5)	156 (18)	95 (14.9)	39 (2.9)	436 (10.3)	607 (55.4)	677 (13.7)	568 (25.9)	30 (12.3)	176 (9)	51 (14.9)	442 (67)	26 (7.9)	475 (46.7)	342 (18.9)	853 (43.3)	80 (18.9)	278 (22.6)	9 (0.7)
Planned	3829 (67.6)	6897 (75.1)	470 (95.7)	1722 (48.7)	74430 (54.8)	703 (77.5)	4569 (59.8)	2589 (74.7)	1742 (49.4)	2406 (84.1)	398 (47.8)	4945 (79.5)	710 (82)	540 (85.1)	1310 (97.1)	3795 (89.7)	488 (44.6)	4253 (86.3)	1622 (74.1)	214 (87.7)	1771 (91)	289 (85.1)	218 (33)	304 (92.1)	542 (53.3)	1472 (81.1)	1116 (56.7)	342 (81.1)	951 (77.4)	1317 (99.3)
Parity; n (%)
Primiparous	1479 (26)	3191 (34.7)	168 (34.3)	628 (17.6)	59745 (43.8)	443 (48.8)	1333 (17.4)	709 (20.4)	805 (22.8)	649 (22.7)	284 (34)	1422 (22.9)	259 (29.8)	213 (33.6)	317 (23.5)	1315 (31.1)	445 (40.6)	1404 (28.4)	510 (23.2)	69 (28)	851 (43.7)	136 (40.1)	162 (24.4)	126 (38)	332 (32.4)	862 (46.8)	412 (20.9)	109 (25.9)	360 (29.2)	343 (25.8)
Multiparous	4206 (74)	5992 (65.3)	322 (65.7)	2937 (82.4)	76582 (56.2)	465 (51.2)	6315 (82.6)	2763 (79.6)	2724 (77.2)	2211 (77.3)	551 (66)	4797 (77.1)	611 (70.2)	422 (66.4)	1032 (76.5)	2916 (68.9)	651 (59.4)	3536 (71.6)	1685 (76.8)	178 (72)	1099 (56.3)	203 (59.9)	502 (75.6)	205 (62)	694 (67.6)	981 (53.2)	1559 (79.1)	312 (74.1)	870 (70.8)	984 (74.2)
Early antenatal care; n (%)
No	815 (14.4)	6227 (67.8)	16 (3.2)	2304 (65.2)	17885 (13.2)	53 (5.9)	6352 (83.1)	1892 (54.6)	1347 (38.2)	1626 (56.9)	405 (48.6)	2766 (44.5)	465 (53.4)	20 (3.2)	94 (7)	2373 (56.1)	465 (42.6)	3586 (72.7)	356 (16.2)	10 (4.2)	823 (42.2)	15 (4.6)	67 (10.1)	10 (3)	447 (43.6)	272 (14.8)	1309 (66.4)	335 (79.9)	192 (15.6)	68 (5.1)
Yes	4838 (85.6)	2952 (32.2)	475 (96.8)	1229 (34.8)	117918 (86.8)	850 (94.1)	1291 (16.9)	1575 (45.4)	2181 (61.8)	1233 (43.1)	427 (51.4)	3450 (55.5)	406 (46.6)	614 (96.8)	1249 (93)	1857 (43.9)	626 (57.4)	1344 (27.3)	1840 (83.8)	230 (95.8)	1126 (57.8)	324 (95.4)	591 (89.9)	320 (97)	577 (56.4)	1560 (85.2)	662 (33.6)	84 (20.1)	1038 (84.4)	1259 (94.9)
Perceived domestic violence; n (%)
No	3529 (63.1)	6750 (74)	461 (95.1)	1110 (31.8)	129908 (96.8)	877 (98.1)	2655 (34.9)	1413 (41)	2312 (65.9)	1692 (60.4)	703 (86.9)	3430 (55.7)	221 (25.6)	471 (76.2)	832 (64.7)	2799 (68.2)	809 (74.4)	2963 (60.2)	1905 (89.3)	218 (90.4)	1335 (69.7)	297 (88.3)	530 (83.5)	324 (97.8)	934 (93)	1622 (90.3)	1354 (69.4)	233 (55.5)	1014 (84.2)	475 (38.2)
Yes	2060 (36.9)	2374 (26)	24 (4.9)	2375 (68.2)	4300 (3.2)	17 (1.9)	4955 (65.1)	2034 (59)	1197 (34.1)	1110 (39.6)	106 (13.1)	2732 (44.3)	641 (74.4)	147 (23.8)	453 (35.3)	1302 (31.8)	279 (25.6)	1957 (39.8)	228 (10.7)	23 (9.6)	580 (30.3)	40 (11.7)	105 (16.5)	7 (2.2)	70 (7)	175 (9.7)	597 (30.6)	187 (44.5)	190 (15.8)	770 (61.8)
CAR: Central African Republic; DRC: Democratic Republic of the Congo; Lao PDR: Lao People's Democratic Republic; STP: São Tomé and Príncipe
